# Supplementary material for: Urinary Sodium Excretion and Adherence to the Mediterranean Diet in Older Adults
Source: Nutrients. 2021 Dec 24;14(1):61. doi: 10.3390/nu14010061 (PMC8747036; doi:10.3390/nu14010061)
Supplement: Supplementary file 1 [file nutrients-14-00061-s001.zip]

Archive with 1 entries (1 files):
- nutrients-1486315-SI.pdf
